# Supplementary material for: Converting from the Montreal Cognitive Assessment to the Mini-Mental State Examination-2
Source: PLoS One. 2021 Jul 8;16(7):e0254055. doi: 10.1371/journal.pone.0254055 (PMC8266092; doi:10.1371/journal.pone.0254055)
Supplement: S1 Data — (CSV) [file pone.0254055.s001.csv]

Sex	Age	Edu	MMSE2	MoCA	Dx
1	66	12	28	20	1
1	60	12	29	22	1
1	60	9	28	23	1
1	79	11	28	20	1
1	78	0	12	2	2
1	71	6	28	20	1
0	77	12	21	22	1
0	56	12	28	23	1
0	62	16	30	25	0
1	63	6	30	23	0
0	63	16	5	4	2
0	63	0	5	2	2
0	65	6	26	19	1
1	69	6	15	8	2
0	50	14	26	22	1
1	65	6	28	19	0
0	72	9	16	10	2
0	83	16	27	21	1
0	83	5	17	10	2
0	64	12	28	24	0
1	73	0.5	28	25	0
1	55	14	29	25	0
1	70	0.5	11	5	1
1	81	0.5	28	19	0
1	72	4	17	11	1
0	53	12	26	24	1
0	63	12	16	10	2
0	67	12	19	12	2
0	66	6	9	4	2
0	80	7	12	5	2
1	54	15	30	29	0
1	72	4	21	9	2
1	78	6	20	12	1
1	80	0	6	1	2
1	61	12	30	27	1
0	57	16	28	20	1
0	61	6	24	15	1
0	62	12	27	24	0
1	80	0	12	3	1
1	69	12	19	15	2
0	62	12	24	15	1
1	89	12	23	17	1
1	79	0	10	1	1
0	63	16	26	24	1
1	45	14	30	27	0
1	50	15	25	25	1
1	84	9	23	15	1
1	54	12	21	18	2
1	70	9	23	19	1
1	83	2	7	2	2
0	71	6	27	18	1
1	60	12	29	23	0
0	66	16	27	21	1
0	60	16	23	16	1
1	85	6	29	19	0
0	47	12	27	22	1
1	68	16	26	22	1
0	74	6	23	12	1
0	78	6	24	15	1
1	83	3	9	3	2
1	62	16	26	24	1
0	69	12	23	19	1
0	70	7	28	23	1
1	78	0.5	23	10	1
0	81	9	14	2	2
1	71	12	26	20	1
0	76	12	26	19	1
0	59	12	27	23	1
1	79	0.5	24	14	1
0	58	7	26	21	1
0	66	1	24	17	1
1	60	9	29	22	1
0	80	12	23	17	1
1	58	6	25	16	1
1	82	12	24	13	1
1	63	9	26	25	1
1	84	0	17	5	1
1	60	12	24	21	1
1	78	1	22	9	1
1	81	0	9	2	2
0	60	12	24	19	1
1	78	0	12	5	1
1	78	12	25	22	1
1	81	0.5	13	1	2
1	83	0.5	22	10	1
0	72	6	16	8	2
1	60	12	26	19	1
1	85	6	13	7	2
0	59	12	30	24	0
0	64	9	22	19	1
1	80	0	12	4	2
1	59	2	22	11	1
0	74	9	23	18	1
0	57	12	25	20	1
0	80	10	28	16	2
0	59	0.5	11	5	2
1	72	6	26	18	1
0	57	9	20	16	2
1	86	4	6	2	2
1	62	10	27	23	1
1	83	0.5	12	6	2
1	77	6	23	18	2
0	71	9	26	21	0
1	61	6	20	16	2
1	84	2	8	4	2
1	84	0	10	6	2
0	61	16	30	29	0
1	68	12	25	23	0
1	83	3	1	0	2
1	82	6	16	10	2
0	70	16	7	5	2
1	72	9	28	24	0
0	55	12	27	24	0
1	73	6	23	13	1
1	73	0	11	4	2
0	54	12	28	24	0
0	61	12	22	13	2
1	81	4	27	14	1
1	55	9	29	22	1
0	73	0.5	20	14	1
1	73	16	22	20	2
1	65	6	25	16	1
1	74	6	19	12	1
1	77	6	24	13	1
0	78	9	19	10	2
1	79	1	21	10	1
1	73	8	28	19	1
0	81	2	21	13	1
1	73	1	15	4	2
1	91	0	12	1	1
1	77	2	22	13	1
0	81	12	25	18	1
0	77	4	25	15	2
1	71	6	22	13	1
0	51	12	25	25	1
0	85	9	17	12	2
0	65	6	27	21	0
1	57	6	25	18	1
1	78	12	19	8	2
1	71	6	18	11	1
0	81	14	25	21	2
1	65	6	23	16	1
0	85	15	23	15	2
0	58	12	29	23	1
1	65	6	27	17	1
1	72	13	25	18	2
1	77	6	20	8	2
0	78	6	25	16	1
1	53	16	22	16	2
0	54	12	25	16	1
1	68	6	22	17	1
0	62	12	13	7	2
1	63	6	28	18	1
1	82	0	8	3	2
1	68	9	27	20	1
0	81	5	21	11	1
0	74	6	15	2	2
1	89	8	20	10	2
0	73	0	12	8	1
1	73	0.5	25	17	1
1	52	9	24	21	1
0	75	14	20	10	2
1	83	0.5	17	7	1
1	82	0	15	8	1
1	82	12	18	12	2
1	72	6	28	17	1
1	87	0.5	17	13	0
1	62	6	29	23	1
1	75	5	14	8	2
1	74	6	23	14	1
1	73	6	26	19	1
0	66	9	27	21	1
1	83	0.5	13	4	1
0	68	12	12	4	2
1	74	3	29	16	1
0	76	12	25	20	1
0	62	9	21	12	2
1	66	12	24	16	2
0	50	12	26	19	1
0	80	9	20	17	1
1	82	6	23	17	1
1	80	7	13	7	2
1	78	6	24	19	1
1	68	6	26	20	1
0	77	6	23	15	1
1	85	0.5	11	4	2
0	63	12	26	18	1
0	79	9	27	22	0
0	76	6	19	9	2
1	74	12	27	19	1
0	82	6	17	9	2
1	63	6	24	19	1
1	85	6	3	0	2
0	54	12	27	23	1
0	62	16	28	23	1
0	81	0.5	12	6	2
1	74	0	16	6	1
0	71	12	24	23	1
0	56	15	26	20	1
1	78	4	17	4	2
1	62	6	25	20	1
0	57	3	25	16	1
0	62	8	17	12	2
0	77	6	22	18	2
1	65	12	25	23	1
1	81	2	19	13	1
1	71	0.5	21	12	1
0	82	6	20	14	1
1	76	6	18	11	2
1	60	6	29	20	1
0	80	12	14	8	2
1	77	6	29	23	0
1	91	0.5	17	4	2
1	83	14	17	6	2
1	81	3	12	4	2
0	81	12	25	15	1
0	79	6	18	10	2
1	87	7	23	14	1
0	68	6	21	18	1
0	60	11	25	19	1
1	77	9	21	16	2
0	73	9	27	22	1
1	55	14	29	25	0
1	71	0.5	15	10	1
1	77	6	23	14	1
1	82	6	14	11	2
0	82	6	24	15	1
1	67	12	29	24	0
0	73	9	28	26	0
1	56	12	18	14	2
1	58	12	8	2	2
1	65	7	21	16	1
0	74	2	22	13	1
0	52	16	29	23	1
0	77	6	18	15	1
1	46	12	23	17	1
0	79	0.5	6	2	2
1	76	0.5	10	3	2
0	68	11	28	26	0
1	71	9	30	22	0
1	82	0	8	4	2
0	74	12	0	0	2
1	63	12	30	25	0
0	78	9	28	20	1
1	78	12	26	14	1
0	72	12	29	21	1
1	62	16	28	22	1
1	80	8	27	20	0
0	86	12	0	0	2
1	80	7	18	8	1
1	87	4	14	2	2
1	78	0.5	24	14	1
0	81	16	20	11	2
1	70	6	26	20	0
0	84	0	10	2	2
0	65	9	9	5	2
0	60	18	30	29	0
1	60	9	25	21	1
0	66	6	28	21	1
1	81	3	28	21	1
1	72	0.5	23	19	1
1	30	12	30	30	0
1	48	12	29	28	0
0	85	4	24	14	1
1	64	16	28	21	1
1	77	6	28	23	1
1	69	9	29	25	1
0	50	14	29	25	1
0	59	3	6	2	2
0	74	9	25	19	1
0	73	3	11	2	2
0	58	9	22	16	1
0	85	6	15	6	2
1	75	12	27	18	1
0	75	16	25	22	1
1	86	3	15	7	1
0	79	14	28	22	1
1	68	3	23	17	1
1	74	4	21	12	1
0	64	9	28	22	1
1	63	6	21	14	1
0	52	12	0	0	2
1	84	0.5	8	4	2
0	71	12	29	25	0
1	60	6	0	0	2
1	60	9	29	16	1
1	81	3	16	11	1
0	36	14	27	19	1
1	66	6	28	19	1
0	57	10	26	21	1
1	60	12	29	26	1
1	73	0	13	10	2
1	82	12	6	2	2
0	46	14	27	20	1
1	71	2	25	14	1
0	83	6	23	14	1
0	87	16	25	20	1
1	63	0	15	7	1
0	56	18	27	22	1
0	65	6	30	22	0
0	80	11	18	16	2
1	51	12	23	20	1
1	86	0.5	18	7	2
